# Supplementary material for: Clinical Observation of Allergic Conjunctival Diseases with Portable and Recordable Slit-Lamp Device
Source: Diagnostics (Basel). 2021 Mar 17;11(3):535. doi: 10.3390/diagnostics11030535 (PMC8002473; doi:10.3390/diagnostics11030535)
Supplement: Supplementary file 1 [file diagnostics-11-00535-s001.zip]

Archive with 10 entries (9 files):
- Supplementary files/
- __MACOSX/._Supplementary files
- Supplementary files/Figure S2.docx
- __MACOSX/Supplementary files/._Figure S2.docx
- Supplementary files/Table S2.docx
- __MACOSX/Supplementary files/._Table S2.docx
- Supplementary files/Figure S1.docx
- __MACOSX/Supplementary files/._Figure S1.docx
- Supplementary files/Table S1 .docx
- __MACOSX/Supplementary files/._Table S1 .docx
